# Supplementary material for: Prognosis of Non-small-cell Lung Cancer Patients With Lipid Metabolism Pathway Alternations to Immunotherapy
Source: Front Genet. 2021 Jul 14;12:646362. doi: 10.3389/fgene.2021.646362 (PMC8317604; doi:10.3389/fgene.2021.646362)
Supplement: Supplementary Table 1 — The mutation counts of lipid metabolism signaling of NSCLC patients in the TCGA-NSCLC cohort. [file Table_1.xlsx]

## Sheet: Table S1 Top30 Mutated Genes
Table1 Top30 Mutated Genes
Gene symbol	Fisher's exact test Pvalue (High-TMB vs Low TMB)	The trend of mutation frequencies (High-TMB vs Low-TMB)	Fisher's exact test Pvalue (High-mutated vs Low-mutated lipid metabolism)	The trend of mutation frequencies (High-mutated vs Low-mutated lipid metabolism)
TP53	2.19855e-06	High-TMB (Mutated↑)	6.74563e-05	High-mutated lipid metabolism (Mutated↑)
KRAS	0.0310823	High-TMB (Mutated↑)	0.453277	Low-mutated lipid metabolism (Mutated↑)
KEAP1	1.45201e-07	High-TMB (Mutated↑)	0.488801	High-mutated lipid metabolism (Mutated↑)
STK11	0.0195155	High-TMB (Mutated↑)	0.226093	Low-mutated lipid metabolism (Mutated↑)
PTPRD	7.75798e-08	High-TMB (Mutated↑)	0.0274945	High-mutated lipid metabolism (Mutated↑)
SMARCA4	0.00199717	High-TMB (Mutated↑)	0.362039	Low-mutated lipid metabolism (Mutated↑)
EGFR	0.0601778	Low-TMB (Mutated↑)	0.649187	Low-mutated lipid metabolism (Mutated↑)
RBM10	0.00075344	High-TMB (Mutated↑)	0.36058	Low-mutated lipid metabolism (Mutated↑)
EPHA5	2.01322e-07	High-TMB (Mutated↑)	0.00185074	High-mutated lipid metabolism (Mutated↑)
MLL3	0.0589863	High-TMB (Mutated↑)	7.3117e-05	High-mutated lipid metabolism (Mutated↑)
NF1	0.0589863	High-TMB (Mutated↑)	0.0313823	High-mutated lipid metabolism (Mutated↑)
PTPRT	0.000244982	High-TMB (Mutated↑)	0.0313823	High-mutated lipid metabolism (Mutated↑)
EPHA3	0.000455808	High-TMB (Mutated↑)	0.336592	High-mutated lipid metabolism (Mutated↑)
FAT1	6.59843e-05	High-TMB (Mutated↑)	0.148394	High-mutated lipid metabolism (Mutated↑)
ARID1A	0.000838013	High-TMB (Mutated↑)	0.466802	High-mutated lipid metabolism (Mutated↑)
MLL2	2.79954e-05	High-TMB (Mutated↑)	0.00178645	High-mutated lipid metabolism (Mutated↑)
ATM	0.0987956	High-TMB (Mutated↑)	0.0621767	High-mutated lipid metabolism (Mutated↑)
PIK3CG	0.000220212	High-TMB (Mutated↑)	0.0172329	High-mutated lipid metabolism (Mutated↑)
CDKN2A	0.052422	High-TMB (Mutated↑)	0.785773	Low-mutated lipid metabolism (Mutated↑)
HGF	0.000829087	High-TMB (Mutated↑)	0.000181525	High-mutated lipid metabolism (Mutated↑)
MGA	0.0244026	High-TMB (Mutated↑)	0.411028	Low-mutated lipid metabolism (Mutated↑)
NOTCH4	0.00537792	High-TMB (Mutated↑)	1	High-mutated lipid metabolism (Mutated↑)
ERBB4	0.00958791	High-TMB (Mutated↑)	0.393262	High-mutated lipid metabolism (Mutated↑)
RB1	0.31247	High-TMB (Mutated↑)	0.155904	High-mutated lipid metabolism (Mutated↑)
EPHA7	0.00298837	High-TMB (Mutated↑)	0.133433	High-mutated lipid metabolism (Mutated↑)
SETD2	0.436788	High-TMB (Mutated↑)	0.766557	High-mutated lipid metabolism (Mutated↑)
ALK	0.0291038	High-TMB (Mutated↑)	0.223487	High-mutated lipid metabolism (Mutated↑)
ARID2	0.284124	High-TMB (Mutated↑)	0.223487	High-mutated lipid metabolism (Mutated↑)
ATRX	0.0291038	High-TMB (Mutated↑)	0.542816	High-mutated lipid metabolism (Mutated↑)
PIK3CA	0.593819	High-TMB (Mutated↑)	0.00061738	High-mutated lipid metabolism (Mutated↑)
