# Supplementary material for: Prognosis of Non-small-cell Lung Cancer Patients With Lipid Metabolism Pathway Alternations to Immunotherapy
Source: Front Genet. 2021 Jul 14;12:646362. doi: 10.3389/fgene.2021.646362 (PMC8317604; doi:10.3389/fgene.2021.646362)
Supplement: Supplementary file 6 [file Table_2.xlsx]

## Sheet: Table S2_Top30 Mutated Driver G
Table2 Top30 Mutated Driver Genes
Gene symbol	Fisher's exact test Pvalue (High-TMB vs Low TMB)	The trend of mutation frequencies (High-TMB vs Low-TMB)	Fisher's exact test Pvalue (High-mutated vs Low-mutated lipid metabolism)	The trend of mutation frequencies (High-mutated vs Low-mutated lipid metabolism)	Gene Label
TP53	6.74563e-05	High-mutated lipid metabolism (Mutated↑)	2.19855e-06	High-mutated lipid metabolism (Mutated↑)	tumor suppressor gene
KRAS	0.453277	Low-mutated lipid metabolism (Mutated↑)	0.0310823	High-mutated lipid metabolism (Mutated↑)	Oncogene
KEAP1	0.488801	High-mutated lipid metabolism (Mutated↑)	1.45201e-07	High-mutated lipid metabolism (Mutated↑)	Oncogene
STK11	0.226093	Low-mutated lipid metabolism (Mutated↑)	0.0195155	High-mutated lipid metabolism (Mutated↑)	Oncogene
PTPRD	0.0274945	High-mutated lipid metabolism (Mutated↑)	7.75798e-08	High-mutated lipid metabolism (Mutated↑)	Oncogene
SMARCA4	0.362039	Low-mutated lipid metabolism (Mutated↑)	0.00199717	High-mutated lipid metabolism (Mutated↑)	Oncogene
EGFR	0.649187	Low-mutated lipid metabolism (Mutated↑)	0.0601778	Low-mutated lipid metabolism (Mutated↑)	Oncogene
RBM10	0.36058	Low-mutated lipid metabolism (Mutated↑)	0.00075344	High-mutated lipid metabolism (Mutated↑)	Oncogene
NF1	0.0313823	High-mutated lipid metabolism (Mutated↑)	0.0589863	High-mutated lipid metabolism (Mutated↑)	Oncogene
PTPRT	0.0313823	High-mutated lipid metabolism (Mutated↑)	0.000244982	High-mutated lipid metabolism (Mutated↑)	Oncogene
FAT1	0.148394	High-mutated lipid metabolism (Mutated↑)	6.59843e-05	High-mutated lipid metabolism (Mutated↑)	Oncogene
ARID1A	0.466802	High-mutated lipid metabolism (Mutated↑)	0.000838013	High-mutated lipid metabolism (Mutated↑)	Oncogene
ATM	0.0621767	High-mutated lipid metabolism (Mutated↑)	0.0987956	High-mutated lipid metabolism (Mutated↑)	Oncogene
CDKN2A	0.785773	Low-mutated lipid metabolism (Mutated↑)	0.052422	High-mutated lipid metabolism (Mutated↑)	Oncogene
ERBB4	0.393262	High-mutated lipid metabolism (Mutated↑)	0.00958791	High-mutated lipid metabolism (Mutated↑)	oncogene, tumor suppressor gene
RB1	0.155904	High-mutated lipid metabolism (Mutated↑)	0.31247	High-mutated lipid metabolism (Mutated↑)	Oncogene
SETD2	0.766557	High-mutated lipid metabolism (Mutated↑)	0.436788	High-mutated lipid metabolism (Mutated↑)	Oncogene
ALK	0.223487	High-mutated lipid metabolism (Mutated↑)	0.0291038	High-mutated lipid metabolism (Mutated↑)	Oncogene
ARID2	0.223487	High-mutated lipid metabolism (Mutated↑)	0.284124	High-mutated lipid metabolism (Mutated↑)	Oncogene
ATRX	0.542816	High-mutated lipid metabolism (Mutated↑)	0.0291038	High-mutated lipid metabolism (Mutated↑)	Oncogene
PIK3CA	0.00061738	High-mutated lipid metabolism (Mutated↑)	0.593819	High-mutated lipid metabolism (Mutated↑)	Oncogene
CREBBP	0.0513876	High-mutated lipid metabolism (Mutated↑)	0.0494254	High-mutated lipid metabolism (Mutated↑)	tumor suppressor gene
GRIN2A	0.759463	High-mutated lipid metabolism (Mutated↑)	0.0102571	High-mutated lipid metabolism (Mutated↑)	Oncogene
MET	1	Low-mutated lipid metabolism (Mutated↑)	1	Low-mutated lipid metabolism (Mutated↑)	Oncogene
NOTCH1	0.759463	High-mutated lipid metabolism (Mutated↑)	0.0494254	High-mutated lipid metabolism (Mutated↑)	tumor suppressor gene
NTRK3	0.00961033	High-mutated lipid metabolism (Mutated↑)	0.0102571	High-mutated lipid metabolism (Mutated↑)	Oncogene
PDGFRA	0.00175208	High-mutated lipid metabolism (Mutated↑)	0.00130978	High-mutated lipid metabolism (Mutated↑)	Oncogene
APC	0.323563	High-mutated lipid metabolism (Mutated↑)	0.568642	High-mutated lipid metabolism (Mutated↑)	Oncogene
FLT4	0.0407673	High-mutated lipid metabolism (Mutated↑)	0.0823375	High-mutated lipid metabolism (Mutated↑)	Oncogene
SMAD4	0.742765	High-mutated lipid metabolism (Mutated↑)	0.251557	High-mutated lipid metabolism (Mutated↑)	Oncogene
